# Supplementary material for: Cross-Activity Analysis of CRISPR/Cas9 Editing in Gene Families of Solanum lycopersicum Detected by Long-Read Sequencing
Source: Curr Issues Mol Biol. 2025 Jul 2;47(7):507. doi: 10.3390/cimb47070507 (PMC12293931; doi:10.3390/cimb47070507)
Supplement: Supplementary file 1 [file cimb-47-00507-s001.zip]

Archive with 10 entries (10 files):
- mock.fastq
- __MACOSX/._mock.fastq
- Original amlicons data.xlsx
- __MACOSX/._Original amlicons data.xlsx
- rep1.fastq
- __MACOSX/._rep1.fastq
- rep2.fastq
- __MACOSX/._rep2.fastq
- rep3.fastq
- __MACOSX/._rep3.fastq
