# Supplementary material for: Cross-Activity Analysis of CRISPR/Cas9 Editing in Gene Families of Solanum lycopersicum Detected by Long-Read Sequencing
Source: Curr Issues Mol Biol. 2025 Jul 2;47(7):507. doi: 10.3390/cimb47070507 (PMC12293931; doi:10.3390/cimb47070507)
Supplement: Supplementary file 1 [file cimb-47-00507-s001.zip › Original amlicons data.xlsx]

## Sheet: Sheet2
amplicons	Family	Amplicon Reference	gRNA	Forward Primer	Feverse Primer	Amplicon length
amp-A1	A	ACGTCTCACCTTACGCGTCCACTTTTTAATTATTAAATTTATACGTACAGTTCTTAAATAGCCTAAAAAATTAGAGGGAGAAAAAATGGCGTTATATAAGTGGTGAATGGACCCCAAAATTATCTTTAGCGCAAATATAACTGATAAGGCGGTCCAGGCGAAAAAGTAGCGTGTGAACGCGCCCCCACAAATGGTGTCATCAAATACATCACCTGAATAACTGAATCAATTTTTTTACTTAGCTCTAAAAAAATTCTTATTCCGTGTATGGTAAGTGTATGAGCTGTCATCTTCCGCGGTATATAAACCACTGCTTCCCCTTTGACCTTACTTCATAACTCAACACTCTCAAACTTACAAGAAAAACAAAATCAAACGAAAAATTTCAAACATGCATTG…	TCTTCATCTCCAGTAAGCCT	ACGTCTCACCTTACGCGTCCACTT†	GGCGGCTTTATCATAAGCTCTAGCT	1012
amp-A2		GATCTATTTGACTGCCAAACAGTCCCCTGTCTTCCCTAAATTCCAAAATTACCCTTCTTTGTGTAATGTAAGACATTACGTCATTATTCCTCCTACAAGATGGTCCAGGAAAGTGACATTCACCATGTGAACGCCATCCATTTTCTTCCACGTCATCAACTATTACCCAAAATATCCCACGTGAAGATGTCAGCTAAGCTAAAAATCAAACCCCGTGTACAATAAGTGTACTCATCTTCATTTCTCAACTATATAAGTTACTTTTAAAAAAAAACCCATCCAAAGACCAAACATTTTCTCTGTTTTTTCAACAATGCAGAGGTCAACAAAACTTAGTGGTGAAGAAGAGTTTTCAATCATGGTTGCTGCTTTAACCAATGTGATTACTGGTGCTGCAAC…	TCCGGTACGCGAAACAAGGG	GATCTATTTGACTGCCAAACAGTCC†	CTGAACGTGCATGCAAAATGCTTC	1009
amp-B1	B	CAAACGTCATATGGCATGTATGCGTTTAAATTTGGTCCTCAAATATGTTACTCAAACGCGCTGAAATGGACATGATACGATAGATATTGAAATTTTCGATATAGTAACATGCTCACCCCTATAAAATCCTTATATAGATTCCTCTAACTATCATCATATATACCACACAATAATTAAGAGTCATACAAGTCAAAGCTTTCTCTCACATAATACTAATTGACCTCGAACTCTGAACTTAGGTTCTATTTTTAAGTTTGTGAGTGTAAAAATGGTGCAACCCCATGTCCTATTGGTGACATTTCCTGCACAAGGTCATATCAATCCATCTCTTCAATTTGCCAAGAGGCTAATCGAAATGGGCATTGAGGTGACATTCACCACTAGTGTTTTCGCCCACCG…	GCGGCTTCCACGGCACCCAA	CAAACGTCATATGGCATGTATGCG†	TGAGTGGCTCTAGCTCTAATGCAT	956
amp-B2		GGTGCAAGTGAATGAAGCTGATCTTGTATTACATATAAATGAATTGATAATATAATGTGTAGAAGTTAGGTTAAGAATTAGTATAATAAGAGTGATTATTATGTATACTGAATATGTGTTCTGCTTTTGAATCGATCAGATATATCACTTTACTCGATGTATATAAATATACACGATATATCGAGACGTCGATTGATGTATTTAAAATCGAGATGAAATATATTAAGAAATTACGTAATATATTTAAAATCGAAACACGATGTATCAAAATCCGACCAAATTTAAGTCCCATCACTTGTCATTTATGACACATAAAATGATCCCTTTGTACTCTCCAATCTAATGGTAGTTGCACTCCCCATTCCACGTACAAATGTGCCACCCCCCACACAATATTAT…	GTAACAACATTTCCAGCACA	GGTGCAAGTGAATGAAGCTGATCT†	GCTGATAGGAGATAGTAGATAACCT	975
amp-C1	C	CATCACGTAAAATTACCGTGTACCCAATTATTCTTTTTCACATAAAAGGCACACTAGGTGAAACCCATAAAGAAGCCCAAATATTGGGAGAACTTTTATTATAATTTAATTTTAAAAAAAATAACAAAATAAAAAACTAAAAGAAACAATTTCTGTTTTTCAGGTATTACTTGATCACCCAAACATGACATAAAGCCACCCCACCCCACCTTTTTCTTCTTTTCTCCTTTGATAAATACCCCTTTTCTCCATTTCTCCGCCTTCACTATAAACATTTTTTCTCATCATTTTTCTTTTTCTCTCTAAAAGAAAAAAAAAAGCCATGAGAATGAGCTGCAATGGTTGTCGAGTTCTTCGAAAAGGTTGCAGTGAAAATTGCAGTTTAAGACCCTCTCTTCA…	TGCTAGGAAGACAGTAGCGT	CATCACGTAAAATTACCGTGTACC†	TTTGCATGCATATCTATTCGACAC	907
amp-C2		GGTGAATAAGCTTTACGAAACAGCTAAATGATTTGAAATATTCCCAGGATACCACTGTTCTAAAACCACTTGCGGGCGCCCCTTATAACTTCCAATCCCCTCACATGGAAAATCAATTCCTTCAACAATATATATACACACACCAACTCCAAAAATCCATAAACAACTCAACAAACAAAATTGATTTTTCTTTTTCTATTAAACCATAAGCTATGCGTTTAAGCTGTAATGGTTGCCGGGTTCTCCGAAAAGGTTGCAATGAAAAATGCTCCATTAAACCTTGTCTTCAATGGATACAATCTCCAGAAGCTCAATCTAACGCCACTCTTTTCCTTGCTAAGTTTTATGGCCGTGCGGGGCTTCTCAATCTCATTAATTCTGGACCTGACCATTTGCGTC…	TGAGATTGAGAAGCCCCGCA	GGTGAATAAGCTTTACGAAACAGC†	AGCTCCAACAGTCGTATTATACAC	1100
amp-D1	D	GGAGTAGTAAATCTAAATCTGAAGCTTTTTGATGACTTGCAGGAATTGATGTGTACTGGTTCAAGGAGTAAAGTTTGTCCTTCTGATTTAAACATGGATAAGAAAGATGGGCATGGTAGAAATTGTTCAAAATTGCTTGAATTGTCAGCTTCAGATGATCTTGCTAGCTTCATATGTGAAGTTGAGAAAGGTTGTGCTGTTGATGAGTTCAGCTTTTGGTATGGGAGAAGATTTGGTTCAAAAAAGATGGGGTTTGAAGAGAGAACTCCTCTGATGATTGCTTCCATGTATGGAAGTATTGAGATTTTGAAGTATATTGTTGGAACTGGTAAGGTTGATGTCAACAGGGCTTGTGGCTCTGATGGTGCAACTGCTCTTCACTGTGCTGCAGCTGGTGGG…	TTCACTGTGCTGCAGCTGGT	GGAGTAGTAAATCTAAATCTGAAGC†	AGAAGCAAACTTTCCTTGAGCACC	982
amp-E1	E	AGTTGTACGCAAATCCACTTGTCCCATAAAACAAAACAGCTGGGCTTACGCTTTTATAATCCAGCCTGTATCCTTTAATTATCACTCCGTGTTCTCTTCTCCTTTCACTATCATACTCTACTTTCCACTATAAATATATGTAACCAACACATAACACTTCTTTAACTCAACAATTATACAAATACTTTCTATTTTTAGCTCTCAACAACAATGAATATCTTTGAAACCTATTATTCAGACTCGTTAATTTTAACCGAATCATCTTCTTCTTCATCGTCATCGTCGTTTTCTGAAGAGGAAGTTATTTTAGCTTCGAATAACCCGAAAAAGCCAGCTGGCAGGAAGAAGTTTCGAGAAACACGGCATCCGATATACAGGGGAATCAGGAAGAGGAATTCA…	GTCATCGTCGTTTTCTGAAG	AGTTGTACGCAAATCCACTTGTCC†	CTGTTCATGTTCATGTATTTGGCC	972
amp-E2		GGCTACACGAATTATACACACTTGAGACTATAAAACAGCTGTCTACTTATCACTATCCAACTCCGTGTAATACCGAACTTTTTTAAATTCAACACTTCACTTATCATATGTTTTATATATATGCATTGAGAAAATCCAATTTCATAATTCACCACAAACCCAAAAACGTCCATCCATCGTACACTACTATATTTTACTCTCTCGTCAAAATAGTATTATCATATCATGGATATCTTTGAATCCTATTATTCAAATTCTTTCGTTGAATCATTATTATCATCGTCATTATCAATATCTGATACTAATAATCTCAATCACTACTCCCCTAATGAGGAAGTTATTATTTTAGCTTCGAATAACCCGAAAAAGCCAGCTGGCAGGAAGAAGTTTCGAGAAACT…	CAATCACTACTCCCCTAATG	GGCTACACGAATTATACACACTTG†	TCCTCCCCGCTTATTCAATACAGT	1116
amp-F1	F	GCGTAAGCAATGACAATATCTCACTTATATTTTTTTCCTTTGATATTTGAGATTTATATTAAAATTTAAATTATGTAATGCAGAACTGATTTGTAGAGTGATGTTCAGAACAAGATTTTCTCTATATTTAAAATTTAAATTTGAAAATGTAAAACAGTCTCATCAGTGCATCACGACAGACTCGGGTTGGTCCCACTCATCTTACTTATCCACATACAAACTTAATGTATCGACACGTGTCCATTTACTTTATTTTTTTAATTTTTATATTACTTCTCTTTTTCACGTTTATTCTAGGTCCTCCCTCCTTATCTAGCCACGTGTCCCTTTCACCTCCTATATATTTGCTTCTCCTCCTCTGTTTTCTACGTTTCAACTTTCAAAAACACCTCTTTCTCT…	GGATGGAATCGAAATCCAGC	GCGTAAGCAATGACAATATCTCAC†	CACTTAATTCAGTTCATTTTACTCAC	987
amp-F2		CTTTCAACCGTTTTCCTATTCCTTCAATTCTATTCAAAGAATTCAGAAAACTCTGTCTTTAGACTGAAATAAGAAATTTATATTTAAAAGAAAAAGAAAAAATGACAGCAGCTGAATTGCAGTTACCTCCAGGATTCAGATTTCATCCAACTGATGAAGAACTTGTGACGCATTATTTATGCAGAAAATGCACTTCACAGCCAATTGCTGTACCAATTGTAGCAGAAATTGATCTCTACAAGTTTGATCCATGGGATCTTCCTGGTAAATTAGTTTTTGTTAGTACTGAACAGTTGAAAATTTCTGAAATTCAGATGGATCTAAATTTTTTTGTTTGTGTTTTGTGTTTTAGATTTGGCATTGTATGGAGAAAAGGAGTGGTACTTCTTTTCACCTCGA…	ACTGGTGCGGATAAGCCGAT	CTTTCAACCGTTTTCCTATTCCTTC†	GACACTTGCGGCTGAAAATAATCC	1207
amp-F3		GTTTCAATCCACCACGTGCAAATTTACCCCCTATTTTTTCATCTATATATACACTTCAAACCCATCATTATTTTTTTGTCAAAGAAACTGAAACTAACACAAAGCAGGAGCAGGAGCAGCAACAAACAGAGAGAAGAAAACAGAGGAAGATAAGAGGAAAATTTATCGAATTCGAATCGAGAGAAAAGGGGAAGTGAAGTTGCGAAGAGTGAGAATTTCAAAGGAAATGAACAAAGGAGCAAACGGAAATCAGCAATTGGAGTTACCGGCGGGATTCAGATTCCATCCGACAGACGACGAATTGGTGCAGCACTATCTCTGCAGGAAATGCGCCGGACAGTCGATTGCTGTATCAATTATAGCTGAAATTGATCTTTACAAGTTTGATCCATGGCAGTT…	TATCTCTGCAGGAAATGCGC	GTTTCAATCCACCACGTGCAAATT†	CTCGAATCTTGAATCTCATCTCCG	1101
amp-G1	G	TTCCAACGTGCTCCACTCCCTTTAATTTCCTTCTTTATTTTTCAATTCAATTACTTGGTTAACCATCTTACTCTTCTTTCCCACGCAACTTCCTTATTTCTCCTCCTTTATATATCCCACAAACTCTTCTCTTCTACTCTCATTCACATAATATTTTTTTTTAACACTCTCGATAACTCTGAACGAACAATTTGAATTAAATTGATATCGAAATGGCTCTTGAAGCTTTGAATTCTCCAACTGGTACTACTTCAAATCCGCAAACGTTTCAATTTGAGAGCAAAGGCCAGCAGCAGCTTCGGTACCTTGAGAATTGGACTAAAGGGAAGAGATCTAAGAGGTCACGGAGTATGGATCGTCAACCGACTGAAGAGGAATATTTGGCGCTTTGTTTGATTA…	GCAAAGGCCAGCAGCAGCTT	TTCCAACGTGCTCCACTCCCTTTA†	CGTAAATCCTAGCAATTAAAGTCAC	1021
amp-G2		TTGACAAGTTGTTAAGCAAGTGGCTGCTGGCTGCTGAAAAAAGTCACACAAAATATAAGTCAATATACATTTTTTTTAGCTTACCATAGTCTAATATATACCACTTGCATTTAATAAAAAATATTCACTTAAGGCAACTACTTGATCAACTTGCTCATTTTTCAATTTCATTCAACTACTTATTAATCAACTACCTAATAATTATAAGTACTACCTTCCTACTACTTGTCTAGCAACTTCCTTCTATATCTCACTCACCAACTATATATTCACTAACAAATATCCCTTTCTTCTCTTCACTCACAACAAATTCTTCATATATACAACTATAGTAATGGCACTTGAAGCTTTGAATTCATGGACCAAAGGCAAGATTAGATCGAAACGATCGCGTAGCAT…	ATCGCGTAGCATCGTCATGG	TTGACAAGTTGTTAAGCAAGTGGC†	ACAAAGTTTGGTTGCTAGACGATT	1112
amp-H1	H	AATGAGAGGTGGAACTAACAATGGTGGTGTGGTAAGTACACATTTCATCCTTAACAACAAGAGGTCTCGTTTGTTAGTAAGCACTTTACTGGGCTTTCAAGTGTGAATGCGGATTAAGTTGTCCCAATGTGGGTATTATAGGTACTAATTTTGTTTTGAATCAGAGGCAGAAGTAACAAGGTTTGTGATGGAGTGGTACATATTCCTTTCGTACTTAACCAAAGGTCTCGTGATGGAGCTCTACTTGGTATAAAGTCTCCTTTGTTATGGAGTGCTAACTAGATTATTCGGTGCGAAATTTGGATTCAGTGGGGCCCCAATAGGTGGATGTAGTGCATAAGTTTGCCATATACGTTATTGTTGTTTTTCATGAGTTTGATTTTGTGGTATGGATAGTTG…	TTTGGTTGCAGATTGAACAA	AATGAGAGGTGGAACTAACAATGG†	CGTTAGCATGTTTTCTGAGAATGG	1061
amp-H2		CTTGACTCGGCATCTCTCTGTGTTTGTTTCTCTTCTTCTTCTTTGTCTTTTTTATATATTTTTTCTGAAAATTTTCAACTACTACTTTAAAGCTTTAGTTAATGCAATTTGCTGATCATTTCATAAATCATTAAATTCCTGATTTGGGAGTAGTCCTGTTTTAATGAAAAATGCACTTTAAATAGCTCTAGCTTCTGGCGAGTTCTGTAACAACGACTGCTGAGTTCAATTTCTTTTTTCAGTCTCTGCGTTATTTCTTTGGCAAGTTGAAGATTTTTTTCCTTTTCTAATTTTTTGTGAGTTTGTTACATTTTCTATTTCTGGTTTTTCAGTAGGTATGGGAACTGAGGATTTGTATAGAGATCTCTGGAAGGCATGTGCAGGGCCTTTAGTTGATGT…	CGAGTTTACTACTTTCCACA	CTTGACTCGGCATCTCTCTGTGTT†	GTCGATGAAACGCGAGAATTAGTC	964
amp-I1	I	CGAACGTACTAAGTCGATATTGCCAAGTAATTTGATTATAGTGATAATAATCCACTACTCTTTCTTAATTTGACCATAGAATAAGTCAAATTAAAAAAAGCTGAGTCATAAGCTTAAATCCTTTTACCATAATTATACAGTGTATTTCTTCTTACACTTAACTTGACCGACTCCGATACAAGTCATGTCTAAACGTGTCAATTCCTGTTAATATTTTCTTCCTTAACCCAATTGAATTAGGAATTAAAAACTATATATTATACGCTTATACTAACCTGTACAACTTGTTCACCGCCACTCCATACGCAACTTCCAATTCTCCAAACCCTAACCCCTTATATATATCACACACTTCTCTTTCAGTCCTAATTCACTCAACTTTCATCTCAATTTTACTCT…	GAAGCTGTCACCCACGGTGG	CGAACGTACTAAGTCGATATTGCC†	AGCTTGTCCAGTTGGAAAAGCCTT	1059
amp-J1	J	TGTCCATGAAGAAGCGTGGAGTAGAAAATAAACAAAAGAGTAACACAACAACGATAACATATAAACCTCACTCCTAATAAAACGGCCGTCTAGATTAAAATATAAAAAACAAAAATTCAAAGCCGGCAGGGCCGGGCAAATGAACAATCTCTAAACTTTATTTGTGTACGTAAACGCCCGCGTGCCACGTAATGCTCTCCATTTTCTCAATTATTACACACACACTCTACATACCCTGCTTGGGCGGCGCCTTCTCACCTCCAGTCAAATCCCTCGTTGACCGCGCCCCACTTTTTTTCATCTTTCTCTTTCTTCCAATTATATAAACCGCATACTCTTCATTCATATTTTATAAAACACCAATTCAAAAAATCGTATCAGCACCTATGGCTGTGAAAG…	GCTGGGTACTTTTGATACGG	TGTCCATGAAGAAGCGTGGAGTAG†	AGCCATTAGCTCTGTCACTCTCTT	1126
amp-J2		AATGTCACGTAACTGACTAGGCCCCACATTTTGTAGAAAAAAGAAGGGCCCCACAAAAAACCCATGGGGGCGGCTATTTCTCATTAGTCAAAATTTTCCTATATAATCTCTCTTCACCCTTTCTCCATTTTCTTCATCTCTGTAACATTTTGAATTAGCTATGGCGCCTAAGGAAAAAATTGGTGCAGTTACAGCTATGGCAATGGTGAATTTAAATGGAATTTCGAAAGAGGTGCATTATAGAGGTGTAAGGAAGAGGCCATGGGGGAGATACGCGGCGGAGATTAGAGATCCTGGGAAAAAAAGTAGGGTTTGGTTAGGTACTTTCGATACTGCGGAGGAGGCGGCTAGAGCTTATGATAACGCTGCTAGAGAATTTCGTGGAGCGAAAGCGAAAAC…	TACTTTCGATACTGCGGAGG	AATGTCACGTAACTGACTAGGCCC†	CAACGGCGATGGCTCTTCAGTTTT	996
amp-K1	K	GAATGAAGGAGTATTCACCATCCTATCACAAACTCGAAAGTCACTATCTAGTTTAATATAGATTGAATAGTGAAGACTATAATACATTAATATCAATTGACTTTTTAAACTCATATTTTTTTTTCCTTCCAACTTGTCACCATAGTTGTTGAAGTAGACAACCATTTTGACAAGTCTTCTCTCCAGCCTGCCATTCAAGAACTAGTTAATTTCAAGTTTCAACCCCCTACCCCTACCCCCCACCCCCCACCCACCCCACTTCACCCCCTTCAAAACCCCATCTCAACCAAAATTTCCAATCAAAATCTTCAAATTTCACAATGAATGATCTATTCTCAGGATCATTTTCTCGTTTCAGAAATGAAGAACAATCCCCAAATCAAGAATCTGCTGGAATAC…	TCCCCAAATCAAGAATCTGC	GAATGAAGGAGTATTCACCATCC†	AGAATGTACGCAAACCTTACAGTT	1002
amp-L1	L	TTCTCATCATGAGTTGCAACGGCTGTCGAATTCTCAGGAAAGGTTGCAATGAGAATTGCATACTCAGACAAAGTTTACAGGGCATTGAAAGCTCTCATGCTCAAGCCAATGCCACTGTATTCGTCGCCAAATTCTTCGGCAGAGCTGGCCTTATGTCTTTCCTCACTTCCGTTTCCGAATCTCAACGACCAGGTACTAATTACTATTAATTCAAGTGCATGAACCCATTTTTTAACTAGTATATACACAAATATGGAGTAATTCTTATTTTACTTGAATTTGGAGAAAAAAAACGCGCTGAGGAGTTTTGGTTTGCGTACCTGCAGCTTTATTTCAGTCGTTGTTGTTCGAAGCGTGCGGAAGGACGGTAAACCCGGTGCACGGAGCAGTAGGATTACT…	GTTTCCGAATCTCAACGACC	TTCTCATCATGAGTTGCAACGGCT†	AATCCAGATGCCATGGAAGCATTT	924
amp-M1	M	TCCAGTCCAACTCCTGTTGAAAGTAAAATAATTGCGTGTTGTCAGATTGAAGCTCCATGAGATCATACAGTAAAGAGGAGCAGGTCAACTAGTTTTATCTTTCCATTTTCTTGACATTCTTTGGAGTCATTACCACCAAGTCCACCATTCTGTCCTCCATCACAAAATCACAAGATGGAGCGGTTTAACAAACTTTTCCCTTAAATATATGTACTTTACTCTATATTAATGTCCATTAAAAACACCCTCTTCTATTCAATTCCTATCTCAACAACTCATCTTAAATAGGCTTGTCTAACCTTCACCAACAAACTCCAAAAATGGGAAATTCCATTCCACAAGGCACAAGCAAGGTTGTTTTTTCAGATGGAACGTTTCATTGTTACGATAAGCCTTTAA…	GGAACATCCCCAGCAAATGG	TCCAGTCCAACTCCTGTTGAAAGT†	GATGACATGGCAGCGTTTGATTGG	948
Amplicons highlighted in bold were selected for family analysis
